# Supplementary material for: Single-Mode Control and Individual Nanoparticle Detection in the Ultraviolet Region Based on Boron Nitride Microdisk with Whispering Gallery Mode
Source: Nanomaterials (Basel). 2024 Mar 11;14(6):501. doi: 10.3390/nano14060501 (PMC10975174; doi:10.3390/nano14060501)
Supplement: Supplementary file 1 [file nanomaterials-14-00501-s001.zip]

Archive with 1 entries (1 files):
- nanomaterials-2876448-supplementary.pdf
